# Supplementary material for: Assessing the impact of corn variety and Texas terroir on flavor and alcohol yield in new-make bourbon whiskey
Source: PLoS One. 2019 Aug 8;14(8):e0220787. doi: 10.1371/journal.pone.0220787 (PMC6687180; doi:10.1371/journal.pone.0220787)
Supplement: S1 Table — (XLSX) [file pone.0220787.s001.xlsx]

## Sheet: Sheet1
			WHOLE CORN				MILLED CORN
	Location	Variety	Replicate	Crude Protein % Dry Basis	Fat (Oil) % Dry Basis	Starch % Dry Basis	Replicate	Crude Protein % Dry Basis	Fat (Oil) % Dry Basis	Starch % Dry Basis
	Calhoun	DynaGro	1	7.54	4.555	68.39	1	10.13	3.78	68.54
	Calhoun	DynaGro	2	7.58	4.335	68.135	2	10.16	3.81	68.37
	Calhoun	DynaGro	3	7.76	4.375	68.515	3	10.1	3.73	68.51
	Calhoun	Mycogen	1	8.34	4.055	67.615	1	9.47	3.1	69.34
	Calhoun	Mycogen	2	8.44	4.105	67.615	2	9.47	3.02	69.29
	Calhoun	Mycogen	3	7.76	4.035	68.5	3	9.47	3.07	69.36
	Calhoun	Terral	1	8.87	4.22	67.21	1	10.04	3.41	69.01
	Calhoun	Terral	2	8.73	4.09	67.255	2	9.96	3.41	69.06
	Calhoun	Terral	3	8.72	4.265	66.525	3	9.97	3.3	69.05
	Hidalgo	DynaGro	1	7.65	4.685	67.765	1	8.59	3.48	69.72
	Hidalgo	DynaGro	2	7.66	4.415	67.685	2	8.53	3.39	69.74
	Hidalgo	DynaGro	3	7.77	4.595	66.945	3	8.56	3.35	69.52
	Hidalgo	Mycogen	1	6.26	4.49	69.905	1	8.54	2.99	70.01
	Hidalgo	Mycogen	2	6.1	4.42	70.26	2	8.5	2.91	70.16
	Hidalgo	Mycogen	3	7.15	4.55	68.655	3	8.68	3.05	70.02
	Hidalgo	Terral	1	7.65	3.855	68.33	1	9.77	3.13	68.49
	Hidalgo	Terral	2	7.55	3.905	68.515	2	9.76	3.2	68.47
	Hidalgo	Terral	3	9	4.385	66.725	3	9.75	3.22	68.27
	Hansford	Terral	1	9.08	4.07	66.04	1	10.35	3.45	68.91
	Hansford	Terral	2	9.52	3.85	66.235	2	10.3	3.38	68.97
	Hansford	Terral	3	9.27	4.02	66.295	3	10.33	3.4	68.86
	Hill	DynaGro	1	7.31	4.775	67.33	1	8.49	3.07	68.77
	Hill	DynaGro	2	7.42	4.63	67.385	2	8.5	3.07	68.75
	Hill	DynaGro	3	7.75	4.53	67.61	3	8.46	3.02	68.7
	Hill	Mycogen	1	6.5	4.16	68.47	1	8.65	2.79	68.86
	Hill	Mycogen	2	6.79	4.365	68.505	2	8.6	2.82	68.79
	Hill	Mycogen	3	6.69	4.3	69.65	3	8.6	2.84	68.63
	Hill	Terral	1	7.77	3.99	68.255	1	9	2.69	68.67
	Hill	Terral	2	7.81	4.165	68.33	2	8.92	2.62	68.59
	Hill	Terral	3	7.07	4.03	68.63	3	8.93	2.56	68.69
