# Supplementary material for: Assessing the impact of corn variety and Texas terroir on flavor and alcohol yield in new-make bourbon whiskey
Source: PLoS One. 2019 Aug 8;14(8):e0220787. doi: 10.1371/journal.pone.0220787 (PMC6687180; doi:10.1371/journal.pone.0220787)
Supplement: S2 Table — (XLSX) [file pone.0220787.s002.xlsx]

## Sheet: Sheet1
	LOCATION	VARIETY	Batch	Label	Acetic acid	Benzaldehyde	Cyclotrisiloxane, hexamethyl-	Ethanol	Ethanol, 2-(hexyloxy)-	Formic acid, hexyl ester	Furan, 3-methyl-	Hexanal	Methane, thiobis-	Nonanal	Octanal	Octane	1-Hexanol	Dimethyl sulfide	Furan, 2-ethyl-	Furan, 2-methyl-	Furan, 2-pentyl-	Heptanal	Pentanal	1-OCTEN-3-OL	1-Pentanol	2-Heptanone	Butanal, 3-methyl-	Decanoic acid, ethyl ester	Disulfide, dimethyl	Heptane	Pentane	2-Methyl-5H-dibenz[b,f]azepine	3-DODECEN-1-AL	2-Decenal, (E)-	Butane, 2-methyl-	Decanal	EICOSANE	Nonadecane	Octanoic acid	1-Butanol, 3-methyl-	2-Octanamine, N-(1-methylheptyl)-	Butyrolactone	Cyclotetrasiloxane, octamethyl-	Butanal	2-Hydroxy-2-phenylacetonitrile	Isopropyl Alcohol	6-Methyl-5-hepten-2-one	Benzene, methyl-	Ethanone, 1-(2-furanyl)-
	Calhoun	DYNAGRO	1	Area	6259	4279	67050	43196	0	0	0	0	0	117221	35204	24534	0	0	0	0	0	0	0	0	0	0	0	0	0	18823	0	26666	77356	0	0	0	0	0	0	0	0	0	0	0	0	0	0	0	0
	Calhoun	DYNAGRO	2	Area	92542	5338	16702	173572	0	0	20606	476338	0	103685	40589	22715	103839	0	0	0	34010	20840	31192	0	35898	0	0	126307	0	0	0	0	0	0	0	0	0	0	0	0	0	0	0	0	0	0	0	0	0
	Calhoun	DYNAGRO	3	Area	74313	0	18066	85404	418093	0	0	245198	0	180979	55564	0	58754	0	0	0	35843	28268	12696	0	13264	0	0	0	0	0	0	0	0	0	0	0	0	0	0	0	0	0	0	0	14946	0	0	0	0
	Calhoun	MYCOGEN	1	Area	157443	6069	78401	240013	0	0	21057	342633	0	72181	0	0	0	0	0	0	20562	0	24353	0	27729	0	0	749726	0	0	96202	0	0	0	0	0	0	0	0	70746	8789	48958	27382	0	0	0	0	0	0
	Calhoun	MYCOGEN	2	Area	234245	14024	24337	281962	0	0	0	458572	0	70790	0	0	84484	0	0	29286	30686	0	25509	0	42640	0	0	224400	0	0	183337	0	0	0	0	0	0	0	0	0	0	0	18674	0	0	31312	0	0	0
	Calhoun	MYCOGEN	3	Area	9541	2708	0	0	0	0	0	0	0	176916	84138	0	0	0	0	0	0	59043	30277	0	0	0	0	0	0	0	0	0	0	0	0	0	0	0	0	0	0	0	33737	17846	0	0	0	0	0
	Calhoun	TERRAL	1	Area	96917	12130	6316	77030	775611	0	0	387669	0	113267	0	0	74764	44799	14726	13956	35895	5990	14564	0	0	0	0	0	0	0	0	0	0	0	0	0	0	0	0	0	0	0	0	0	0	0	0	0	0
	Calhoun	TERRAL	2	Area	0	0	0	363020	0	0	0	1029222	0	206702	77228	0	138519	0	0	86922	41528	36482	0	0	0	0	9859	0	0	32690	255502	0	0	0	0	0	0	0	0	0	0	0	56454	0	0	0	0	0	0
	Calhoun	TERRAL	3	Area	71792	2878	7085	88636	0	0	0	128684	0	73139	0	11245	0	0	0	0	18343	0	13743	0	0	0	0	102352	0	0	0	0	0	0	0	0	0	0	0	0	0	0	0	0	0	0	0	0	0
	Hidalgo	DYNAGRO	1	Area	158436	5988	9999	113631	16898	38443	17208	324834	58047	105713	31055	12339	0	0	0	0	0	0	0	0	0	0	0	0	0	0	0	0	0	0	0	0	0	0	0	0	0	0	0	0	0	0	0	0	0
	Hidalgo	DYNAGRO	2	Area	0	6880	0	343808	0	0	0	490950	273468	124991	27768	0	0	0	0	30393	0	0	0	0	0	0	0	0	0	0	115655	0	0	0	0	0	0	0	0	0	0	0	31242	0	0	0	0	0	0
	Hidalgo	DYNAGRO	3	Area	0	2370	94418	0	0	0	0	0	0	212230	64883	22757	0	0	0	0	17773	52450	10401	0	0	0	0	0	0	0	0	0	113361	116400	0	15033	0	0	0	0	0	0	0	0	0	0	0	0	0
	Hidalgo	MYCOGEN	1	Area	99974	6353	13453	0	0	0	0	421408	0	129103	38547	25316	0	0	0	0	33438	7244	0	0	18532	0	0	173830	0	0	26352	0	0	0	0	0	0	0	0	0	0	0	0	0	0	0	21460	13144	0
	Hidalgo	MYCOGEN	2	Area	89698	5709	14226	85533	0	0	0	184908	46502	124386	39048	0	0	0	0	0	25009	0	10085	0	0	0	0	0	0	0	0	0	0	0	0	0	0	0	0	0	0	0	0	0	0	0	0	0	0
	Hidalgo	MYCOGEN	3	Area	0	5512	60316	39277	280109	0	0	0	0	140399	33903	29038	0	0	0	0	0	0	0	0	0	0	0	0	0	0	0	0	0	69739	0	0	0	0	0	0	0	0	0	0	0	0	0	0	0
	Hidalgo	TERRAL	1	Area	156061	7666	40473	311067	706879	0	0	731954	107605	111967	31950	0	0	0	0	0	16747	0	73713	0	0	0	0	121107	13351	0	0	0	0	0	0	0	0	0	0	0	0	0	10191	0	0	0	0	0	0
	Hidalgo	TERRAL	2	Area	89778	6123	20386	145818	0	0	16297	253403	0	92926	36115	0	0	75691	8202	0	15457	0	19795	0	0	0	0	83199	0	0	0	0	0	0	0	0	0	0	0	0	0	0	0	0	0	0	0	0	0
	Hidalgo	TERRAL	3	Area	22438	3288	80028	66657	0	0	0	0	0	287733	108834	65045	0	0	0	0	39542	0	19084	0	0	0	0	0	0	44034	0	0	0	168961	0	41636	0	0	0	0	0	0	0	0	0	0	0	0	0
	Hansford	TERRAL	1	Area	10363	2307	57376	0	0	0	0	0	0	135638	37821	26896	0	0	0	0	0	0	0	0	0	0	0	0	0	0	0	0	0	0	0	0	0	0	0	0	0	0	7653	0	0	0	0	0	0
	Hansford	TERRAL	2	Area	0	0	53910	0	0	0	0	0	0	178010	51082	0	0	0	0	0	19492	0	0	0	0	0	0	0	0	0	0	0	125338	106863	7034	0	0	0	0	0	0	0	3974	0	0	0	0	0	0
	Hansford	TERRAL	3	Area	0	0	384313	0	0	0	0	0	19086	290040	129497	50626	0	0	0	0	49899	59821	20444	0	0	0	0	0	0	29010	0	0	120213	0	0	0	0	0	0	0	0	0	25957	3780	0	0	0	0	0
	Hill	DYNAGRO	2	Area	91037	10332	2886	79404	0	0	0	279383	0	55160	15369	19392	0	0	0	0	12947	0	19738	0	0	0	0	0	0	0	0	0	0	0	0	0	0	0	0	0	0	0	0	0	0	0	0	0	0
	Hill	DYNAGRO	3	Area	26203	2661	0	0	3910	0	0	80414	84435	108479	27300	0	0	0	0	0	0	0	0	0	0	0	0	0	0	0	0	0	0	0	0	0	0	0	0	0	0	0	0	0	0	0	0	0	0
	Hill	DYNAGRO	1	Area	0	0	238983	0	162584	0	0	0	60870	214312	94346	0	0	0	0	0	0	56014	34157	0	0	0	0	0	0	30925	0	0	91791	0	0	0	0	0	0	0	0	0	0	25913	0	0	0	0	0
	Hill	MYCOGEN	1	Area	130248	19666	21160	233666	0	0	0	1414148	745110	56652	11431	72820	100594	0	0	33185	43418	0	106760	5823	113443	27151	28866	139355	19841	73976	282444	0	0	0	0	0	0	0	0	0	0	0	0	0	0	0	0	0	0
	Hill	MYCOGEN	2	Area	109817	23755	18069	114893	40317	0	0	251911	88284	161974	46237	0	0	0	0	0	27194	0	0	0	0	0	0	0	0	0	0	0	0	0	0	0	0	0	0	0	0	0	0	0	0	0	0	0	0
	Hill	MYCOGEN	3	Area	121455	27029	12600	136053	663330	0	0	850791	249483	189684	51288	0	54427	0	0	17423	42073	38310	0	0	0	0	0	92366	0	0	0	0	0	0	0	0	0	0	0	0	0	0	14994	0	0	0	0	0	0
	Hill	TERRAL	3	Area	0	3526	126957	0	0	0	0	0	49228	300076	147362	69407	0	0	0	0	29226	0	35219	0	0	0	0	0	0	43454	0	104861	155611	152248	0	41004	0	0	0	0	0	0	11239	14553	0	0	0	0	0
	Hill	TERRAL	1	Area	7562	8104	0	26902	0	0	0	0	0	201681	64306	0	0	0	0	0	0	0	0	0	0	0	0	0	0	25042	0	0	114412	103798	5424	24746	3704124	3633236	4754	0	0	0	0	0	0	0	0	0	0
	Hill	TERRAL	2	Area	48212	14015	21508	0	0	0	0	50457	48706	223673	52841	0	0	0	0	0	0	17586	0	0	0	0	0	0	0	0	0	0	0	0	0	34094	0	0	0	0	0	0	0	0	0	0	0	0	59255
[truncated: 7 more columns]
