# Supplementary material for: Assessing the impact of corn variety and Texas terroir on flavor and alcohol yield in new-make bourbon whiskey
Source: PLoS One. 2019 Aug 8;14(8):e0220787. doi: 10.1371/journal.pone.0220787 (PMC6687180; doi:10.1371/journal.pone.0220787)
Supplement: S3 Table — (XLSX) [file pone.0220787.s003.xlsx]

## Sheet: Sheet1
	Location	Variety	Day***	Order**	Batch	Sweet	Sour	Corn	GrainComplex	Malt	MustyDusty	MustyEarthy	Woody	Nutty	Buttery	Oily	Rancid	Haylike	Green	Roast	Smokey	Medicinal	Leather	Barnyard	CardboardPaperlike	Stale	BrownSpiceComplex	FermentedYeasty	BerryFruit	CitrusFruit	DarkFruit	OtherFruit	Herblike	Floral	Tobacco	Burnt	BrownSugar	Honey	Molasses	Vanilla	Caramel	Banana	Coconut	Coffee	Anise	Mint	Pepper	Vinegar	LacticAcid
	Calhoun	DynaGro	3	2	1	2	2	7	4	2	7	2	6	3	0	2	0	2	0	2	0	1	1	1	3	3	0	0	0	0	0	0	0	0	0	0	0	0	0	0	0	0	0	0	0	0	0	0	0
	Calhoun	DynaGro	4	3	2	3	3	7	4	2	6	2	7	2	1	3	1	2	0	3	0	2	2	1	4	3	0	0	0	0	0	0	0	0	0	0	0	0	0	0	0	0	0	0	0	0	0	0	0
	Calhoun	DynaGro	5	2	3	3	3	8	4	2	7	3	7	3	1	2	0	2	0	2	0	2	1	1	3	2	0	0	0	0	0	0	0	0	0	0	0	0	0	0	0	0	0	0	0	0	0	0	0
	Calhoun	Mycogen	1	1	1	3	2	7	3	1	6	2	6	2	2	2	0	2	0	2	1	2	2	0	4	2	0	0	0	0	0	0	0	0	0	0	0	0	0	0	0	0	0	0	0	0	0	0	0
	Calhoun	Mycogen	2	2	2	3	2	7	5	3	7	3	7	4	2	2	0	2	0	3	0	3	2	0	4	3	0	0	0	0	0	0	0	0	0	0	0	0	0	0	0	0	0	0	0	0	0	0	0
	Calhoun	Mycogen	3	6	3	3	3	7	4	2	6	4	6	2	1	2	0	2	0	3	0	2	2	1	3	2	0	0	0	0	0	0	0	0	0	0	0	0	0	0	0	0	0	0	0	0	0	0	0
	Calhoun	Terral	1	6	1	3	2	7	4	2	6	2	7	3	3	2	0	2	0	3	0	2	2	1	3	2	0	0	0	0	0	0	0	0	0	0	0	0	0	0	0	0	0	0	0	0	0	0	0
	Calhoun	Terral	2	3	2	3	2	8	5	2	6	3	6	3	1	2	0	2	1	3	0	2	2	0	3	3	0	0	0	0	0	0	0	0	0	0	0	0	0	0	0	0	0	0	0	0	0	0	0
	Calhoun	Terral	5	3	3	3	2	7	5	2	7	3	6	2	1	2	0	2	0	2	0	2	2	1	4	2	0	0	0	0	0	0	0	0	0	0	0	0	0	0	0	0	0	0	0	0	0	0	0
	Hidalgo	DynaGro	1	2	1	2	0	6	4	2	7	2	6	3	0	2	1	2	0	2	0	2	1	0	3	3	0	0	0	0	0	0	0	0	0	0	0	0	0	0	0	0	0	0	0	0	0	0	0
	Hidalgo	DynaGro	2	5	2	3	2	7	4	2	6	2	5	2	1	2	0	1	1	2	0	2	1	0	3	2	0	0	0	0	0	0	0	0	0	0	0	0	0	0	0	0	0	0	0	0	0	0	0
	Hidalgo	DynaGro	3	4	3	2	2	7	4	1	7	2	7	3	2	2	0	2	0	2	0	2	2	0	3	2	0	0	0	0	0	0	0	0	0	0	0	0	0	0	0	0	0	0	0	0	0	0	0
	Hidalgo	Mycogen	2	4	1	3	3	7	5	3	8	3	6	3	1	3	0	2	0	3	0	2	2	0	3	3	0	0	0	0	0	0	0	0	0	0	0	0	0	0	0	0	0	0	0	0	0	0	0
	Hidalgo	Mycogen	4	2	2	4	3	8	4	2	6	3	6	2	1	2	0	3	0	3	0	2	2	0	4	2	0	0	0	0	0	0	0	0	0	0	0	0	0	0	0	0	0	0	0	0	0	0	0
	Hidalgo	Mycogen	5	4	3	3	3	7	5	1	7	3	7	4	2	2	0	2	1	2	0	2	2	1	4	2	0	0	0	0	0	0	0	0	1	0	0	0	0	0	0	0	0	0	0	0	0	0	0
	Hidalgo	Terral	3	1	1	2	1	6	3	1	6	2	5	2	0	1	0	2	0	2	0	1	1	0	3	3	0	0	0	0	0	0	0	0	0	0	0	0	0	0	0	0	0	0	0	0	0	0	0
	Hidalgo	Terral	4	1	2	4	2	6	5	2	5	2	6	3	1	2	0	2	0	2	0	1	1	1	4	2	0	0	0	0	0	0	0	0	0	0	0	0	0	0	0	0	0	0	0	0	0	0	0
	Hidalgo	Terral	5	1	3	3	2	6	5	2	7	2	6	2	2	2	0	2	0	2	0	1	1	1	3	2	0	0	0	0	0	0	0	0	0	0	0	0	0	0	0	0	0	0	0	0	0	0	0
	Hansford	Terral	1	4	1	3	2	8	5	2	6	2	7	4	1	3	0	1	0	3	0	2	2	0	3	2	0	0	0	0	0	0	0	0	0	0	0	0	0	0	0	0	0	0	0	0	0	0	0
	Hansford	Terral	2	6	2	3	3	7	4	3	6	2	7	2	1	3	1	4	0	3	0	3	2	1	4	3	0	0	0	0	0	0	0	0	0	0	1	0	0	2	0	0	0	0	0	0	0	0	0
	Hansford	Terral	3	5	3	3	5	8	3	1	6	3	8	2	1	3	2	2	0	3	0	2	2	1	4	2	0	0	0	0	0	0	0	0	3	0	0	0	0	0	0	0	0	0	0	0	0	0	0
	Hill	DynaGro	1	5	1	2	3	6	4	1	6	3	6	2	2	3	0	1	0	2	0	1	1	3	3	2	0	0	0	0	0	0	0	0	0	0	0	0	0	0	0	0	0	0	0	0	0	0	0
	Hill	DynaGro	4	6	2	2	4	6	3	1	6	3	7	2	1	3	1	4	0	3	0	2	2	3	4	3	0	0	0	0	0	0	0	0	0	0	0	0	0	0	0	0	0	0	0	0	0	0	2
	Hill	DynaGro	5	5	3	3	2	6	5	1	6	2	6	3	1	2	1	2	0	2	0	2	1	1	3	3	0	0	0	0	0	0	0	0	2	0	0	0	0	0	0	0	0	0	0	0	0	0	0
	Hill	Mycogen	3	3	1	3	4	6	4	2	5	2	5	3	2	2	0	2	0	2	0	1	2	2	3	3	0	0	0	0	0	0	0	1	0	0	0	0	0	0	0	0	0	0	0	0	0	0	0
	Hill	Mycogen	4	4	2	3	3	6	4	4	5	3	6	3	2	2	1	2	0	2	0	2	2	2	3	3	0	0	0	0	0	0	0	0	2	0	0	0	0	0	0	0	0	0	0	0	0	0	0
	Hill	Mycogen	5	6	3	3	3	7	5	2	7	2	7	4	2	2	0	2	0	2	0	2	2	3	3	2	0	0	0	0	0	0	0	0	0	0	0	0	0	0	0	0	0	0	0	0	0	0	0
	Hill	Terral	1	3	1	2	2	6	6	1	7	2	6	3	0	3	0	3	0	2	0	1	0	2	3	3	0	0	0	0	0	0	0	0	0	0	0	0	0	0	0	0	0	0	0	0	0	0	0
	Hill	Terral	2	1	2	3	2	7	5	2	7	2	6	3	1	2	0	2	0	3	0	2	2	0	3	2	0	0	0	0	0	0	0	0	0	0	0	0	0	0	0	0	0	0	0	0	0	0	0
	Hill	Terral	4	5	3	2	3	8	4	2	7	3	7	2	1	2	0	3	0	3	0	2	2	3	3	3	0	0	0	0	0	0	0	0	0	0	0	0	0	0	0	0	0	0	0	0	0	0	0
[truncated: 5 more columns]
