# Supplementary material for: Assessing the impact of corn variety and Texas terroir on flavor and alcohol yield in new-make bourbon whiskey
Source: PLoS One. 2019 Aug 8;14(8):e0220787. doi: 10.1371/journal.pone.0220787 (PMC6687180; doi:10.1371/journal.pone.0220787)
Supplement: S4 Table — (XLSX) [file pone.0220787.s004.xlsx]

## Sheet: Sheet1
	Variety	Location	Batch	Hours	Day	Specific Gravity	pH
	Terrel	Calhoun	1	0	0	1.063	6.4
	Terrel	Calhoun	2	0	0	1.0644	6.46
	Terrel	Calhoun	3	0	0	1.0624	6.44
	Terrel	Hidalgo	1	0	0	1.0636	6.48
	Terrel	Hidalgo	2	0	0	1.0629	6.44
	Terrel	Hidalgo	3	0	0	1.0644	6.51
	Terrel	Hill	1	0	0	1.0652	6.36
	Terrel	Hill	2	0	0	1.0654	6.37
	Terrel	Hill	3	0	0	1.0646	6.38
	Mycogen	Calhoun	1	0	0	1.0642	6.38
	Mycogen	Calhoun	2	0	0	1.0641	6.35
	Mycogen	Calhoun	3	0	0	1.0645	6.4
	Mycogen	Hidalgo	1	0	0	1.0639	6.46
	Mycogen	Hidalgo	2	0	0	1.0645	6.32
	Mycogen	Hidalgo	3	0	0	1.0644	6.35
	Mycogen	Hill	1	0	0	1.0671	6.41
	Mycogen	Hill	2	0	0	1.0651	6.38
	Mycogen	Hill	3	0	0	1.0671	6.35
	DynaGro	Calhoun	1	0	0	1.0627	6.29
	DynaGro	Calhoun	2	0	0	1.058	6.23
	DynaGro	Calhoun	3	0	0	1.0625	6.38
	DynaGro	Hidalgo	1	0	0	1.0653	6.26
	DynaGro	Hidalgo	2	0	0	1.063	6.24
	DynaGro	Hidalgo	3	0	0	1.0642	6.27
	DynaGro	Hill	1	0	0	1.0641	6.31
	DynaGro	Hill	2	0	0	1.0626	6.23
	DynaGro	Hill	3	0	0	1.0645	6.32
	Terrel	Hansford	1	0	0	1.0608	6.43
	Terrel	Hansford	2	0	0	1.0617	6.42
	Terrel	Hansford	3	0	0	1.0609	6.47
	DynaGro	Hill	3	23.25	1	1.0565	4.88
	DynaGro	Calhoun	3	23.9167	1	1.055	4.87
	Terrel	Hill	2	24.9167	1	1.0566	5.02
	Terrel	Hidalgo	3	25.5	1	1.0552	5.01
	DynaGro	Hidalgo	3	25.6667	1	1.0552	4.88
	Terrel	Calhoun	2	26.25	1	1.0558	4.99
	Mycogen	Hidalgo	1	26.38	1	1.0571	5
	Terrel	Hidalgo	1	26.4167	1	1.0572	5.05
	DynaGro	Hidalgo	1	26.8833	1	1.0567	4.88
	Mycogen	Hill	1	27.17	1	1.0542	4.88
	DynaGro	Calhoun	1	27.5	1	1.054	4.8
	Terrel	Hansford	3	27.5833	1	1.0516	4.87
	DynaGro	Hill	2	27.75	1	1.0543	4.76
	Mycogen	Calhoun	3	28	1	1.056	4.85
	Mycogen	Hill	2	28.6667	1	1.0512	4.8
	Mycogen	Hidalgo	3	28.9167	1	1.0554	4.85
	Mycogen	Calhoun	1	29.5833	1	1.0551	4.86
	DynaGro	Hidalgo	1	51	2	1.044	4.45
	DynaGro	Calhoun	1	51.5	2	1.042	4.4
	DynaGro	Hill	1	52	2	1.03818	4.44
	DynaGro	Hill	2	54.4167	2	1.0403	4.43
	Terrel	Hidalgo	2	67.75	3	1.0346	4.37
	Terrel	Hill	1	68.5	3	1.0257	4.28
	Terrel	Calhoun	1	68.5833	3	1.0321	4.35
	Mycogen	Hill	3	69.8333	3	1.0234	4.3
	Terrel	Calhoun	3	72.5	3	1.0234	4.16
	DynaGro	Calhoun	2	72.9167	3	1.0263	4.22
	Terrel	Hill	3	73.5	3	1.0187	4.26
	Terrel	Hansford	2	73.75	3	1.0221	4.27
	DynaGro	Hidalgo	2	74.6667	3	1.0265	4.22
	Mycogen	Calhoun	2	75.4167	3	1.0337	4.28
	Terrel	Hansford	1	75.5833	3	1.0195	4.24
	DynaGro	Hill	1	76.0833	3	1.0242	4.2
	Mycogen	Hidalgo	2	76.25	3	1.0341	4.28
	DynaGro	Hill	3	76.8333	3	1.025	4.15
	DynaGro	Calhoun	3	77.5	3	1.025	4.15
	Mycogen	Calhoun	3	94.1667	4	1.0173	4.2
	Mycogen	Hidalgo	3	95.0833	4	1.0185	4.15
	Terrel	Hill	1	96.3333	4	1.0085	4.2
	Terrel	Hill	2	96.8833	4	1.0094	4.19
	Terrel	Hidalgo	3	96.9167	4	1.0018	4.13
	Terrel	Calhoun	2	97.6667	4	1.0102	4.19
	Mycogen	Hill	3	97.6667	4	1.0057	4.21
	Mycogen	Hidalgo	1	97.88	4	1.0115	4.15
	Terrel	Hidalgo	1	98.3833	4	1.0179	4.2
	Terrel	Hidalgo	2	98.6667	4	1.0182	4.15
	Mycogen	Hill	1	98.67	4	1.0033	4.15
	Terrel	Hansford	2	99	4	1.0052	4.17
	DynaGro	Calhoun	2	99.0833	4	1.0106	4.15
	Terrel	Calhoun	3	99.25	4	1.0011	4.05
	Terrel	Calhoun	1	99.5	4	1.0143	4.17
	Mycogen	Hill	2	99.75	4	1.0026	4.12
	DynaGro	Hill	1	99.9167	4	1.0109	4.08
	Terrel	Hill	3	100.25	4	1.0004	4.18
	Terrel	Hansford	3	100.5	4	1.003	4.14
	Mycogen	Calhoun	1	100.667	4	1.0166	4.09
	DynaGro	Hidalgo	2	100.833	4	1.0129	4.14
	Terrel	Hansford	1	100.833	4	1.0035	4.16
	Mycogen	Calhoun	2	100.917	4	1.019	4.16
	DynaGro	Hidalgo	3	101.5	4	1.0181	4.19
	DynaGro	Hill	2	101.7	4	1.0108	4.08
	Mycogen	Hidalgo	2	101.75	4	1.0202	4.13
	DynaGro	Calhoun	3	102.367	4	1.0115	4.1
	DynaGro	Hidalgo	1	118.917	5	1.0072	4.13
	DynaGro	Hidalgo	3	119.5	5	1.0095	4.18
	DynaGro	Calhoun	1	119.583	5	1.0062	4.08
	DynaGro	Hidalgo	2	119.833	5	1.0013	4.09
	Mycogen	Calhoun	2	122	5	1.0068	4.08
	Mycogen	Calhoun	3	122	5	1.0012	4.13
	Terrel	Hidalgo	1	122.167	5	1.005	4.11
	Terrel	Hidalgo	2	122.25	5	1.0041	4.09
	Terrel	Hill	2	122.25	5	0.9965	4.09
	DynaGro	Calhoun	2	122.25	5	0.996	4.09
	DynaGro	Hill	3	122.25	5	0.999	4.05
	Terrel	Hansford	3	122.25	5	0.9943	4.08
	DynaGro	Hill	1	122.333	5	0.9987	4.07
	Mycogen	Hidalgo	1	122.38	5	0.9952	4.01
	Terrel	Calhoun	1	122.417	5	1.0013	4.1
	Terrel	Calhoun	3	122.417	5	0.9942	4.04
	Mycogen	Hill	3	122.417	5	0.9952	4.19
	Mycogen	Hill	1	122.5	5	0.9951	4.15
	Terrel	Hansford	2	122.583	5	0.994	4.15
	Terrel	Hill	1	122.667	5	0.9956	4.11
	DynaGro	Hill	2	122.667	5	0.9987	4.12
	Mycogen	Hidalgo	2	122.833	5	1.0082	4.06
	Mycogen	Hidalgo	3	122.833	5	1.0034	4.09
	Terrel	Hansford	1	123	5	0.9947	4.14
	Terrel	Hill	3	123.083	5	0.9946	4.13
	Terrel	Calhoun	2	123.083	5	0.9954	4.11
	DynaGro	Calhoun	3	123.25	5	0.9998	4.04
	Terrel	Hidalgo	3	123.417	5	0.9943	4.08
	Mycogen	Hill	2	123.833	5	0.9951	4.1
	Mycogen	Calhoun	1	124.75	5	1.0026	4.07
