# Supplementary material for: Assessing the impact of corn variety and Texas terroir on flavor and alcohol yield in new-make bourbon whiskey
Source: PLoS One. 2019 Aug 8;14(8):e0220787. doi: 10.1371/journal.pone.0220787 (PMC6687180; doi:10.1371/journal.pone.0220787)
Supplement: S6 Table — (XLSX) [file pone.0220787.s006.xlsx]

## Sheet: Sheet1
	Variety	Location	Batch	PG/Bushel*	mL Ethanol Yield*	mL Ethanol/Gram Grain Yield	Low Wines Aggregate Proof
	Terrel	Calhoun	1	4.19112	139.906	0.312291	50.875
	Terrel	Calhoun	2	4.51479	150.711	0.336408	54.804
	Terrel	Calhoun	3	4.47722	149.457	0.333609	54.348
	Terrel	Hidalgo	1	3.96959	132.511	0.295784	48.186
	Terrel	Hidalgo	2	3.87716	129.426	0.288897	47.064
	Terrel	Hidalgo	3	4.61307	153.992	0.343731	55.997
	Terrel	Hill	1	4.50457	150.37	0.335647	54.68
	Terrel	Hill	2	4.45449	148.698	0.331915	54.072
	Terrel	Hill	3	4.62674	154.448	0.34475	56.163
	Terrel	Hansford	1	4.49329	149.993	0.334806	54.543
	Terrel	Hansford	2	4.51924	150.859	0.33674	54.858
	Terrel	Hansford	3	4.45679	148.775	0.332087	54.1
	Mycogen	Calhoun	1	4.02092	134.225	0.299609	48.809
	Mycogen	Calhoun	2	3.75598	125.381	0.279868	45.593
	Mycogen	Calhoun	3	4.10824	137.14	0.306115	49.869
	Mycogen	Hidalgo	1	4.4292	147.854	0.33003	53.765
	Mycogen	Hidalgo	2	3.7643	125.658	0.280488	45.694
	Mycogen	Hidalgo	3	4.00741	133.774	0.298602	48.645
	Mycogen	Hill	1	4.58984	153.216	0.342	55.715
	Mycogen	Hill	2	4.50787	150.48	0.335893	54.72
	Mycogen	Hill	3	4.61628	154.099	0.343971	56.036
	Dyna-Gro	Calhoun	1	3.72756	124.432	0.27775	45.248
	Dyna-Gro	Calhoun	2	4.22934	141.182	0.315139	51.339
	Dyna-Gro	Calhoun	3	4.09926	136.84	0.305446	49.76
	Dyna-Gro	Hidalgo	1	3.783	126.283	0.281881	45.921
	Dyna-Gro	Hidalgo	2	4.00518	133.699	0.298436	48.618
	Dyna-Gro	Hidalgo	3	3.56123	118.88	0.265356	43.229
	Dyna-Gro	Hill	1	4.244	141.672	0.316231	51.517
	Dyna-Gro	Hill	2	4.1692	139.175	0.310658	50.609
	Dyna-Gro	Hill	3	4.27745	142.788	0.318724	51.923
