# Supplementary material for: Assessing the impact of corn variety and Texas terroir on flavor and alcohol yield in new-make bourbon whiskey
Source: PLoS One. 2019 Aug 8;14(8):e0220787. doi: 10.1371/journal.pone.0220787 (PMC6687180; doi:10.1371/journal.pone.0220787)
Supplement: S7 Table — (XLSX) [file pone.0220787.s007.xlsx]

## Sheet: Sheet1
	Variety	Location	Batch	Spirit Proof
	Terrel	Calhoun	1	124.966
	Terrel	Calhoun	2	128.238
	Terrel	Calhoun	3	125.36
	Terrel	Hidalgo	1	127.174
	Terrel	Hidalgo	2	126.384
	Terrel	Hidalgo	3	120.81
	Terrel	Hill	1	125.928
	Terrel	Hill	2	127.5
	Terrel	Hill	3	125.743
	Terrel	Hansford	1	126.677
	Terrel	Hansford	2	124.623
	Terrel	Hansford	3	122.586
	Mycogen	Calhoun	1	124.807
	Mycogen	Calhoun	2	125.911
	Mycogen	Calhoun	3	121.673
	Mycogen	Hidalgo	1	124.914
	Mycogen	Hidalgo	2	123.456
	Mycogen	Hidalgo	3	122.508
	Mycogen	Hill	1	124.166
	Mycogen	Hill	2	123.57
	Mycogen	Hill	3	122.596
	Dyna-Gro	Calhoun	1	121.03
	Dyna-Gro	Calhoun	2	120.121
	Dyna-Gro	Calhoun	3	120.727
	Dyna-Gro	Hidalgo	1	120.89
	Dyna-Gro	Hidalgo	2	117.732
	Dyna-Gro	Hidalgo	3	118.091
	Dyna-Gro	Hill	1	118.805
	Dyna-Gro	Hill	2	119.151
	Dyna-Gro	Hill	3	119.454
