# Supplementary material for: Assessing the impact of corn variety and Texas terroir on flavor and alcohol yield in new-make bourbon whiskey
Source: PLoS One. 2019 Aug 8;14(8):e0220787. doi: 10.1371/journal.pone.0220787 (PMC6687180; doi:10.1371/journal.pone.0220787)
Supplement: S8 Table — (XLSX) [file pone.0220787.s008.xlsx]

## Sheet: Sheet1
	LOCATION	VARIETY	BATCH	LABEL	Isoamyl alcohol	1-Butanol, 3-methyl-, acetate	1-Octanol	2-methylbutyl decanoate	2-Nonenoic acid, ethyl ester	2-Tridecanone	2,4-Decadienal	Ethyl Sorbate	Isopentyl hexanoate	5,9-Undecadien-2-one, 6,10-dimethyl-, (E)-	Acetaldehyde	Ethyl Acetate	Benzaldehyde	Benzene, 1-ethenyl-4-methoxy-	Butane, 1,1-diethoxy-3-methyl-	Ethyl Decanoate	Ethyl Dodecanoate	Acetal	Ethanol	Ethyl (E,E)-2,4-decadienoate	Ethyl trans-4-decenoate	Heptanal	Ethyl Heptanoate	Ethyl Hexanoate	n-Decanoic acid	Naphthalene	Nonanal	Ethyl Nonanoate	2-Nonenal, (E)-	Octanal	Octanoic acid, 3-methylbutyl ester	Ethyl Octanoate	Styrene	Undecanoic acid, ethyl ester	2-Butenal	Furfural	2-Heptenal, (E)-	2-Heptenoic acid, ethyl ester, (E)-	2-Nonanone	2-Octenal, (E)-	2-Undecanone	Benzeneethanol	Decanal	dl-Limonene	Acetophenone
	CALHOUN	DYNAGRO	1	Area	8930276	425425	72808	0	0	0	124568	31552	0	0	26119	983763	414338	179400	0	13634741	0	283776	7343136	0	893470	47116	813871	2622557	0	0	605700	1101678	238464	0	254086	30134608	301697	0	49229	0	0	178129	0	203151	0	547303	0	78120	0
	CALHOUN	DYNAGRO	2	Area	1651008	0	11738	0	120869	0	61425	85307	0	0	12858	929514	703691	309974	0	34837970	3909989	150747	6074000	0	2732859	8288	184984	680629	0	0	150923	1640881	357408	0	0	15850848	271659	0	0	177390	134559	104280	0	250880	0	683936	0	15413	0
	CALHOUN	DYNAGRO	3	Area	1072760	98166	31233	0	151384	0	226200	61035	0	396520	0	1102844	664359	300800	0	30598772	0	71502	3447371	140696	2651614	0	190810	675028	0	0	112420	2611550	416944	32275	754698	14629661	278305	171915	0	0	125091	118261	0	225232	0	553187	0	0	0
	CALHOUN	MYCOGEN	1	Area	1283475	0	183305	0	0	0	121299	0	174894	0	17598	784848	1422475	239568	87775	37276588	1673912	524440	4948419	0	2191872	41914	700203	2050152	0	0	1006818	3938906	509396	0	611095	45777882	1912560	88252	0	155097	304393	110875	74836	0	0	178427	0	0	0
	CALHOUN	MYCOGEN	2	Area	8215960	320129	0	0	0	0	90197	26309	0	0	41544	493457	0	257902	0	10821043	0	516525	12274833	0	863937	60020	661197	2676888	0	0	598374	974641	520552	0	0	24149591	273072	0	0	332001	311350	85144	0	349960	0	441668	0	33659	0
	CALHOUN	MYCOGEN	3	Area	600733	0	0	0	133995	0	256931	37244	0	413740	27268	832407	189724	431517	0	39510545	7271781	131885	11748024	232269	2372054	0	82770	241592	0	0	228950	1849524	417022	47197	811510	8722344	476468	189950	0	110618	56692	0	0	0	0	0	0	19809	0
	CALHOUN	TERRAL	1	Area	2417418	422359	28356	0	223432	0	124357	9568	0	178096	0	832053	1450240	509092	0	74280501	0	315576	14389837	0	4075747	0	417017	1449825	0	0	249713	4755732	349519	0	2198493	40863627	3019873	219225	0	93082	117832	114883	0	187944	0	0	0	0	0
	CALHOUN	TERRAL	2	Area	5208650	300156	112471	0	0	0	113811	25625	97042	0	0	999887	988572	443199	51415	42761248	2266869	352383	8690932	0	3076078	0	620380	1772704	0	0	396993	3374452	385114	0	903401	36359780	887703	142564	0	165987	0	205037	59147	0	0	523019	0	87964	0
	CALHOUN	TERRAL	3	Area	929811	78127	0	0	0	88515	59227	14924	0	215886	27875	452478	59895	572248	0	46955172	6443008	55545	6917658	271153	2424064	0	60253	160871	0	37671	115281	1223677	0	0	1117996	6666812	318257	249519	0	0	0	0	0	0	0	0	0	0	0
	Hidalgo	DYNAGRO	1	Area	1036801	20008	0	0	0	0	179308	29584	0	284324	0	294726	287095	286322	0	29421088	8844145	0	7668045	0	1220905	0	46810	160337	0	0	128206	676993	62379	0	1070892	4767083	41790	217161	0	0	0	0	0	0	0	0	0	0	0
	Hidalgo	DYNAGRO	2	Area	2043675	64417	0	0	70785	0	280362	29939	0	387344	53124	431197	90126	366095	0	23536281	5988050	80137	9381254	262875	1058714	46038	50024	150678	504165	0	285389	621389	91796	76821	777908	4693689	60414	134695	0	22210	0	0	0	0	0	211314	0	0	0
	Hidalgo	DYNAGRO	3	Area	721205	0	0	0	0	103190	53830	30084	0	346567	32831	355735	78823	434078	0	32759369	11010693	0	6366280	176636	1167419	0	48510	130181	55104	64469	162478	838855	0	0	1254041	5247373	101692	228782	0	0	0	0	0	0	0	0	0	0	0
	Hidalgo	MYCOGEN	1	Area	1666483	237613	0	0	0	0	42262	27998	0	310887	0	557880	339467	218812	26583	69234616	0	199225	7975058	0	1970970	8428	234959	808857	0	0	262455	3328269	376774	31827	1798714	31410795	2512072	0	0	0	73121	34170	0	0	0	65098	97302	0	0
	Hidalgo	MYCOGEN	2	Area	584938	43934	0	0	62504	0	243978	20308	0	450988	6225	268167	413481	299217	0	32492553	0	94665	5517868	0	1078702	0	32228	103739	0	134483	184284	686987	142744	46229	1002851	5067781	56636	125188	0	0	0	0	0	0	0	0	0	0	0
	Hidalgo	MYCOGEN	3	Area	2238829	259986	0	0	0	0	54403	20264	0	0	27821	835387	180560	252828	0	36994916	1949193	432769	7931394	0	1408873	17717	385366	1267414	0	0	189491	2560347	441162	0	909908	33524653	1460391	0	0	153325	146119	88752	0	0	0	562295	0	19956	0
	Hidalgo	TERRAL	1	Area	1076859	0	0	623515	0	157712	65281	22575	0	581168	47488	340983	402390	677013	0	40110136	8786942	0	5728378	457579	1939045	0	22180	147534	394885	237650	145947	855416	118202	38192	1372969	6099456	92348	278914	0	0	0	0	0	0	0	0	0	17878	0
	Hidalgo	TERRAL	2	Area	813347	72613	4941	517654	88454	117903	243125	17180	22720	419003	35786	385603	347109	475223	10552	40551173	6668257	56946	5624059	210996	1485209	52178	49649	144805	230175	160639	213592	949565	121107	72538	1530515	6683217	98608	169312	0	0	0	0	0	0	0	0	0	0	0
	Hidalgo	TERRAL	3	Area	2170625	0	54706	0	0	0	0	0	0	0	0	1134146	925652	657002	0	69022948	5121714	283427	5302335	0	3611717	0	256961	766554	0	0	163800	4084439	576212	0	1461931	28709915	975782	179753	0	264077	0	0	0	264149	0	485546	0	27611	33667
	Hansford	TERRAL	1	Area	2509215	219961	0	0	161827	0	270771	43661	94006	315293	0	0	587245	244546	0	76198385	7213972	0	4924051	140536	3624710	38336	283120	1095004	0	0	431331	4013339	762163	0	0	24122365	1509137	322106	0	0	274698	34785	28155	386237	0	392540	0	12976	0
	Hansford	TERRAL	2	Area	1343594	338970	56637	0	396841	130755	339219	80411	0	0	0	681839	512177	372387	0	100633959	0	0	2882302	91589	6310061	16934	488857	1477149	0	0	234980	7810195	630141	0	244491	35324161	2647903	496640	0	102778	0	105247	3917	311232	0	0	0	50968	0
	Hansford	TERRAL	3	Area	3480118	215132	0	0	263660	155517	89738	21429	195145	368674	0	413903	88059	438489	0	79988093	12637750	54625	12056291	547645	3994703	0	186224	500787	0	0	186987	3213181	0	29811	2259274	13254113	376203	582841	0	0	0	0	0	0	0	241611	0	0	0
	Hill	DYNAGRO	1	Area	2665788	113533	0	0	0	87249	45550	65626	0	212687	17927	776534	230920	608943	0	50308431	8823889	72830	13441393	178876	1992828	0	106712	348479	0	0	129209	1337145	217687	0	1832599	10550983	390405	256176	0	0	0	45593	0	66686	0	442742	0	0	15319
	Hill	DYNAGRO	2	Area	719429	38257	0	0	0	0	233123	32124	0	194433	30661	570016	0	558164	0	35662873	4419829	10804	5593090	0	848285	0	36376	119756	343487	0	131531	628697	100385	0	1284067	5686274	0	0	0	0	0	0	0	0	0	296109	0	0	0
	Hill	DYNAGRO	3	Area	1030674	82516	0	0	0	0	0	23273	0	126735	0	394768	0	366895	0	40393587	0	27914	3606129	0	970020	55963	69972	212953	0	0	190838	872569	134017	108793	1797294	7377098	209327	149683	0	0	0	0	0	0	0	146028	0	0	0
	Hill	MYCOGEN	1	Area	6542578	542451	118615	0	0	0	0	35463	0	200331	0	1607745	1071846	1016315	0	50822487	1368491	0	5334958	0	982402	48222	450014	1397498	0	0	1431585	2735523	455423	0	861106	48536827	2042244	0	29347	249636	72897	91381	56922	162092	164754	855139	248184	76151	34388
	Hill	MYCOGEN	2	Area	2795355	303776	28876	0	0	0	0	37538	0	0	0	263402	860594	751763	0	83756364	4891323	97060	6105658	0	1433899	0	361242	1056298	0	0	725956	3488867	413696	89781	2155654	43078593	2637848	0	0	157906	59506	75342	34064	143117	150304	734346	0	22081	16202
	Hill	MYCOGEN	3	Area	6275191	569173	42466	0	196376	0	0	42681	124582	0	0	1373303	0	697581	0	61959633	0	158619	5681652	0	1033473	32696	508074	1479781	0	0	475786	2856072	305945	0	1454132	49631149	2333886	0	0	0	80023	77755	58928	0	143722	697973	0	254508	53777
	Hill	TERRAL	1	Area	1029259	0	0	0	0	138745	126373	35657	28556	167632	10816	838936	265874	993014	0	65954613	0	26682	4714641	73432	1183760	0	66964	223342	0	0	132089	1222893	164960	0	2525801	10189605	1027248	184937	39147	0	0	0	0	31350	43245	192805	0	416048	0
	Hill	TERRAL	2	Area	3499832	434938	11258	0	116357	0	0	0	0	130894	17440	1004423	1590800	603946	22570	45297806	2772994	183624	8977005	0	774314	26180	350123	1395592	0	0	331003	1787749	272246	34668	1502988	38798760	1721405	0	0	134629	64753	63200	0	102275	0	606760	135544	7756	0
	Hill	TERRAL	3	Area	4688136	433493	0	0	0	0	0	68068	0	176315	0	1330248	297905	798102	0	69018654	4493248	147767	6360192	0	1193582	43315	303533	1033084	0	0	773676	2339791	260699	105797	1936280	37338433	2688828	0	52918	186257	0	67510	28525	0	113857	518969	0	5974	15148
[truncated: 23 more columns]
