# Supplementary material for: Assessing the impact of corn variety and Texas terroir on flavor and alcohol yield in new-make bourbon whiskey
Source: PLoS One. 2019 Aug 8;14(8):e0220787. doi: 10.1371/journal.pone.0220787 (PMC6687180; doi:10.1371/journal.pone.0220787)
Supplement: S9 Table — (XLSX) [file pone.0220787.s009.xlsx]

## Sheet: Sheet1
	Location	Variety	Day***	Order**	Batch	Blended	Alcohol	Sweet	Sour	BrownSpiceComplex	GrainComplex	Corn	Malt	FermYeast	Woody	Nutty	BerryFruit	CitrusFruit	DarkFruit	OtherFruit	MustyDusty	MustyEarthy	Herblike	Haylike	Green	Floral	Tobacco	Medicinal	Leather	Smokey	Roast	Burnt	BrownSugar	Honey	Molasses	Vanilla	Caramel	Buttery	Banana	Coconut	Coffee	Anise	Mint	Pepper	Vinegar	LacticAcid	CardboardPaper	Stale	Soapy
	Calhoun	DynaGro	2	1	1	8	7	3	3	0	6	5	4	3	4	2	0	0	0	0	4	3	0	3	2	2	3	2	2	0	2	0	3	0	0	0	0	1	0	0	0	0	0	0	0	3	3	2	0
	Calhoun	DynaGro	1	1	2	8	6	3	2	0	4	5	4	3	3	4	0	0	0	0	3	3	0	3	0	0	3	2	2	1	3	0	3	2	0	0	0	2	0	0	0	0	0	0	0	2	3	2	2
	Calhoun	DynaGro	4	3	3	8	6	3	2	0	5	5	3	3	4	3	2	0	0	0	4	3	0	4	0	0	4	2	0	0	2	0	2	2	2	0	0	0	0	0	0	0	0	0	0	2	4	2	2
	Calhoun	Mycogen	8	3	1	8	7	4	3	1	5	6	5	3	4	3	0	0	0	0	4	3	0	4	1	0	4	2	0	0	2	0	3	0	0	2	0	0	0	0	0	0	0	0	0	1	3	2	1
	Calhoun	Mycogen	3	2	2	8	5	3	1	0	6	6	4	2	5	1	0	0	0	0	6	3	0	2	4	0	3	2	0	0	2	0	2	1	1	0	0	1	0	0	0	0	0	0	1	2	3	2	2
	Calhoun	Mycogen	5	2	3	8	6	2	4	0	6	5	4	2	6	3	0	0	1	0	4	4	0	4	0	0	3	1	0	0	2	0	0	1	2	0	0	1	0	0	0	0	0	0	2	1	4	3	2
	Calhoun	Terral	7	4	1	6	7	2	4	2	5	5	4	3	3	1	0	0	0	2	4	2	0	3	0	0	4	3	2	1	2	0	2	1	0	0	0	0	0	0	0	0	0	1	0	2	4	2	2
	Calhoun	Terral	5	4	2	7	7	2	4	0	6	5	4	3	5	3	0	0	0	0	4	3	0	3	2	0	4	2	2	0	3	0	0	1	2	0	0	0	0	0	0	0	0	0	0	2	4	3	1
	Calhoun	Terral	2	3	3	5	6	3	4	0	4	5	3	3	4	3	0	0	0	0	4	3	0	4	0	0	3	2	0	0	2	0	3	0	2	0	0	0	0	0	0	0	0	0	0	3	3	3	0
	Hidalgo	DynaGro	3	1	1	8	7	3	4	2	4	5	4	3	3	4	0	0	0	0	4	2	0	4	2	0	3	2	1	0	2	0	4	2	0	0	0	2	0	0	0	0	0	0	0	3	3	3	2
	Hidalgo	DynaGro	2	2	2	6	6	2	3	0	4	5	3	3	3	2	0	0	0	0	5	3	0	3	0	0	3	2	1	0	2	0	3	2	0	0	0	0	0	0	0	0	0	0	0	2	3	3	2
	Hidalgo	DynaGro	1	2	3	7	6	2	4	0	5	6	3	3	2	4	0	0	2	0	4	3	0	2	0	0	3	3	1	0	2	0	2	0	2	0	0	2	0	0	0	0	0	0	0	3	3	2	2
	Hidalgo	Mycogen	8	2	1	7	8	2	3	1	5	5	3	3	4	4	0	0	0	0	5	3	0	2	0	0	3	2	1	0	2	0	2	2	1	0	0	0	0	0	0	0	0	1	0	2	4	3	1
	Hidalgo	Mycogen	6	4	2	7	7	3	2	1	5	4	3	3	4	3	0	0	0	0	4	3	0	3	2	0	3	2	0	0	2	0	3	2	0	0	0	0	0	0	0	0	0	0	0	1	4	2	1
	Hidalgo	Mycogen	7	1	3	8	7	3	3	0	6	5	4	3	4	2	0	0	1	0	5	3	0	3	0	0	4	2	1	0	2	0	3	1	2	0	0	0	0	0	0	0	0	0	1	2	3	3	2
	Hidalgo	Terral	4	2	1	6	7	2	3	1	6	5	4	3	4	2	0	0	0	0	5	2	0	3	1	0	4	2	2	0	2	0	0	1	2	0	0	0	0	0	0	0	0	0	0	2	3	3	2
	Hidalgo	Terral	5	3	2	5	6	2	4	0	6	6	4	3	4	3	0	0	0	0	4	4	0	3	0	0	4	3	0	2	3	0	2	1	2	0	0	2	0	0	0	0	0	0	1	2	3	3	2
	Hidalgo	Terral	7	3	3	4	6	2	4	0	6	5	3	3	4	2	0	0	0	0	5	3	0	3	0	0	5	2	0	0	2	0	3	0	0	0	0	1	0	0	0	0	0	0	2	2	3	3	1
	Hansford	Terral	1	3	1	9	7	2	4	2	6	5	4	3	5	3	0	0	0	0	5	3	0	3	4	2	3	2	2	1	3	0	3	0	2	0	0	0	0	0	0	1	0	2	0	3	3	3	2
	Hansford	Terral	8	1	2	8	7	3	3	0	6	5	4	3	4	3	0	0	0	0	4	3	0	3	0	0	4	3	1	1	2	0	2	0	2	0	0	0	0	0	0	0	0	0	0	2	4	2	2
	Hansford	Terral	3	3	3	5	7	2	4	0	5	4	4	2	4	3	2	0	0	0	5	3	0	2	2	0	2	1	0	0	0	0	2	1	2	0	0	0	0	0	0	2	0	0	0	2	3	2	1
	Hill	DynaGro	6	2	1	8	6	3	3	0	5	4	3	2	4	2	0	0	0	0	3	3	0	2	0	0	2	2	0	0	2	0	2	0	0	0	0	0	0	0	0	0	0	0	1	1	4	2	2
	Hill	DynaGro	3	4	2	8	6	3	2	0	5	4	3	2	3	2	0	0	2	0	5	2	0	2	0	0	3	3	0	0	2	0	2	1	1	0	0	1	0	0	0	0	0	0	0	1	3	2	0
	Hill	DynaGro	8	4	3	5	6	3	3	1	5	5	3	3	3	2	0	0	0	2	4	3	0	2	0	2	4	2	0	0	2	0	2	0	0	0	0	0	0	0	0	1	0	0	0	0	3	2	0
	Hill	Mycogen	4	4	1	7	8	4	3	0	5	6	3	3	3	4	0	0	2	0	4	4	0	4	0	0	4	3	0	0	3	0	2	0	2	0	0	2	0	0	0	0	0	0	0	2	3	3	0
	Hill	Mycogen	6	3	2	5	7	2	3	1	6	6	3	2	5	3	0	0	0	0	4	3	0	3	0	0	4	3	0	0	3	0	2	0	3	1	0	0	0	0	0	0	0	0	1	2	4	2	2
	Hill	Mycogen	5	1	3	7	7	3	3	0	5	6	4	3	4	3	2	0	2	0	4	3	0	4	2	0	4	2	2	1	3	0	3	0	2	0	0	0	0	0	0	0	0	0	1	2	3	3	2
	Hill	Terral	4	1	1	9	6	2	3	2	5	4	3	2	4	3	0	0	1	0	4	2	0	3	2	0	3	2	0	0	2	0	2	2	1	0	0	0	0	0	0	0	0	0	0	2	3	2	1
	Hill	Terral	6	1	2	7	7	2	3	0	6	5	3	3	4	2	0	0	0	0	4	2	0	3	0	0	3	2	0	0	2	0	2	0	2	0	0	2	0	0	0	0	0	0	1	2	3	2	2
	Hill	Terral	7	2	3	6	6	3	3	0	6	5	3	3	3	2	0	0	0	2	3	2	0	2	2	0	4	3	2	1	2	0	2	2	1	0	0	1	0	0	0	0	0	1	0	1	3	2	1
[truncated: 13 more columns]
