# Supplementary material for: Assessing the impact of corn variety and Texas terroir on flavor and alcohol yield in new-make bourbon whiskey
Source: PLoS One. 2019 Aug 8;14(8):e0220787. doi: 10.1371/journal.pone.0220787 (PMC6687180; doi:10.1371/journal.pone.0220787)
Supplement: S10 Table — (XLSX) [file pone.0220787.s010.xlsx]

## Sheet: Sheet1
	NEW-MAKE BOURBON
	Good	Bad
	Anise	Sour
	Banana	GrainComplex
	BerryFruit	Woody
	BrownSpiceComplex	MustyDusty
	BrownSugar	MustyEarthy
	Caramel	Haylike
	CitrusFruit	Green
	Coconut	Burnt
	Coffee	Buttery
	Corn	Vinegar
	DarkFruit	LacticAcid
	FermYeast	CardboardPaper
	Floral	Stale
	Herblike	Soapy
	Honey	Solventlike
	Leather	Oily
	Malt	Rancid
	Medicinal	Fishy
	Mint	Butyric
	Molasses	Sulphur
	Nutty
	OtherFruit
	Pepper
	Roast
	Smokey
	Sweet
	Tobacco
	Vanilla
